# Supplementary material for: Teleost genomic repeat landscapes in light of diversification rates and ecology
Source: Mob DNA. 2023 Oct 3;14:14. doi: 10.1186/s13100-023-00302-9 (PMC10546739; doi:10.1186/s13100-023-00302-9)
Supplement: Supplementary file 1 — Additional file 1: Supplementary Table 1, 3, 4. Sample information and the data used in this study (XLS). [file 13100_2023_302_MOESM1_ESM.xlsx]

## Sheet: Supplementary Table 1
Source	Species	Common name	Family	Order	Guarder	Freshwater	# TEs	% Tes	% TEs (classified)	% DNA Tes	% LINEs	% SINEs	% LTR	DNA proportion of TEs	LINEs proportion of TEs	SINEs proportion of TEs	LTR proportions of Tes	Genome assembly size (bp)	Contig N50	Scaffold N50	Longest scaffold	% STRs	# STRs	STR mean length	BUSCO complete single	BUSCO complete, duplicated	# genes	tetraploid
Malmstrom et al. 2017	Acanthochaenus luetkenii	Pricklefish	Stephanoberycidae	Stephanoberyciformes	0	0.0	1078339	35.31	17.75	10.49	4.92	0.69	1.65	0.5909859154929578	0.2771830985915492	0.0388732394366197	0.0929577464788732	545759480	5636	8444	134289	2.03365	327078	34.67	1736	59	24211
ftp://ftp.ncbi.nlm.nih.gov/genomes/all/GCA_000751415.1_Midas_v5/GCA_000751415.1_Midas_v5_genomic.fna.gz	Amphilophus citrinellus	Midas_cichlid	Cichlidae	Perciformes	1	1.0	929439	26.03	18.43	10.3	6.16	0.83	1.14	0.5588714053174173	0.3342376559956592	0.0450352685838307	0.0618556701030927	844902565	19360	1216136	8593483	1.42526	443522	27.35	3602	86	23909
Malmstrom et al. 2017	Anabas testudineus	Climbing_perch	Anabantidae	Anabantiformes	1	1.0	377989	11.23	7.590000000000001	4.36	2.61	0.14	0.48	0.5744400527009222	0.3438735177865612	0.0184453227931488	0.0632411067193675	524844595	18817	50227	436107	1.24031	208274	31.87	3314	110	25419
ftp://ftp.ncbi.nlm.nih.gov/genomes/all/GCA_000695075.1_Anguilla_anguilla_v1_09_nov_10/GCA_000695075.1_Anguilla_anguilla_v1_09_nov_10_genomic.fna.gz	Anguilla anguilla	European_eel	Anguillidae	Anguilliformes	0		1034883	15.12	8.229999999999999	5.64	1.43	0.41	0.75	0.6852976913730255	0.1737545565006075	0.0498177399756986	0.0911300121506683	1018701900	1757	59657	2047057	1.26085	560325	23.11	2320	173	24686
ftp://ftp.ncbi.nlm.nih.gov/genomes/all/GCA_000470695.1_japanese_eel_genome_v1_25_oct_2011_japonica_c401b400k25m200_sspacepremiumk3a02n24_extra.final.scaffolds/GCA_000470695.1_japanese_eel_genome_v1_25_oct_2011_japonica_c401b400k25m200_sspacepremiumk3a02n24_extra.final.scaffolds_genomic.fna.gz	Anguilla japonica	Japanese_eel	Anguillidae	Anguilliformes	0	1.0	1226530	16.2	9.26	6.5	1.41	0.41	0.94	0.7019438444924406	0.152267818574514	0.0442764578833693	0.101511879049676	1151137423	2179	52849	1141856	1.51252	716902	24.56	2895	258	30564
Musilova et al. 2018	Anoplogaster cornuta	Common_fangtooth	Anoplogastridae	Beryciformes	0	0.0	651317	25.68	14.0	9.08	3.01	0.48	1.43	0.6485714285714286	0.215	0.0342857142857142	0.1021428571428571	404844788	3719	4562	42328	3.0128	277032	45.85	1180	35	21060
Malmstrom et al. 2017	Antennarius striatus	Striated_frogfish	Antennariidae	Lophiiformes	0	0.0	415854	17.04	11.16	5.36	4.35	0.59	0.86	0.4802867383512545	0.3897849462365591	0.0528673835125448	0.0770609318996415	441856641	6086	9774	116217	1.7344	213559	36.52	2312	73	23606
ftp://ftp.ncbi.nlm.nih.gov/genomes/all/GCF_000239415.1_AstBur1.0/GCF_000239415.1_AstBur1.0_genomic.fna.gz	Astatotilapia burtoni	Astatotilapia_burtoni	Cichlidae	Perciformes	1	1.0	756036	18.35	12.72	7.36	3.92	0.66	0.78	0.5786163522012578	0.3081761006289308	0.0518867924528301	0.0613207547169811	831411547	21886	1194190	7036168	0.774753	240867	26.98	3593	95	23578
ftp://ftp.ncbi.nlm.nih.gov/genomes/all/GCF_000372685.1_Astyanax_mexicanus-1.0.2/GCF_000372685.1_Astyanax_mexicanus-1.0.2_genomic.fna.gz	Astyanax mexicanus	Blind_cave_fish	Characidae	Characiformes	0	1.0	2026698	31.31	15.840000000000002	14.21	0.89	0.1	0.64	0.8970959595959596	0.0561868686868686	0.0063131313131313	0.0404040404040404	1191242572	13755	1775308	9823298	1.58348	672579	28.37	3489	92	25915
Malmstrom et al. 2017	Bathygadus melanobranchus	Vaillants_grenadier	Bathygadidae	Gadiformes	0	0.0	700037	20.64	12.56	7.84	2.88	0.13	1.71	0.6242038216560509	0.2292993630573248	0.0103503184713375	0.1361464968152866	431202967	4956	6483	140303	4.977880000000001	558197	39.61	2026	60	14517
Malmstrom et al. 2017	Benthosema glaciale	Glacier_lantern_fish	Myctophidae	Myctophiformes	0	0.0	1867563	35.54	10.65	4.98	3.52	1.16	0.99	0.4676056338028169	0.3305164319248826	0.1089201877934272	0.0929577464788732	676314385	4393	6111	94056	3.3080100000000003	609084	37.57	1478	128	27879
Malmstrom et al. 2017	Beryx splendens	Splendid_alfonsino	Berycidae	Beryciformes	0	0.0	866528	24.18	9.260000000000002	5.37	2.1	0.63	1.16	0.579913606911447	0.2267818574514038	0.0680345572354211	0.1252699784017278	533267752	4286	5987	72599	2.96277	417443	38.88	1638	58	24630
ftp://ftp.ncbi.nlm.nih.gov/genomes/all/GCA_000788275.1_BP.fa/GCA_000788275.1_BP.fa_genomic.fna.gz	Boleophthalmus pectinirostris	Great_blue_spotted_mudskipper	Gobiidae	Gobiiformes	0		2048533	42.16	17.61	11.32	3.28	0.15	2.86	0.6428165814877911	0.1862578080636002	0.0085178875638841	0.1624077228847245	955735039	20438	2375582	17765049	3.05316	529280	58.34	3324	96	24504
Malmstrom et al. 2017	Borostomias antarcticus	Snaggletooth	Stomiidae	Stomiatiformes	0	0.0	744085	29.01	14.339999999999998	6.03	5.76	0.6	1.95	0.4205020920502093	0.401673640167364	0.0418410041841004	0.1359832635983263	430362827	3928	5368	86740	4.90296	467693	46.65	1101	37	21161
Malmstrom et al. 2017	Brosme brosme	Cusk	Lotidae	Gadiformes	0	0.0	462541	16.54	8.559999999999999	5.11	1.55	0.2	1.7	0.59696261682243	0.1810747663551402	0.0233644859813084	0.1985981308411215	412731310	3682	4650	53421	4.06501	361482	48.15	1712	36	25706
Malmstrom et al. 2017	Brotula barbata	Bearded_brotula	Ophidiidae + Carapidae	Ophidiiformes	0	0.0	461037	12.64	6.21	3.56	1.57	0.24	0.84	0.573268921095008	0.2528180354267311	0.038647342995169	0.1352657004830917	485061200	17578	45752	447898	3.09883	382235	40.63	3278	97	23443
SRX360276, GenBank, see Musilova et al. 2018	Caranx ignobilis	Giant_trevally	Carangidae	Carangiformes	0	0.0	390265	9.56	4.78	3.06	0.99	0.23	0.5	0.6401673640167364	0.207112970711297	0.0481171548117154	0.104602510460251	537407121	10238	45457	547239	2.05243	417845	26.65	3253	99	23720
SRX360285, GenBank, see Musilova et al. 2018	Caranx melampygus	Bluefin_trevally	Carangidae	Carangiformes	0	0.0	382315	9.36	4.82	3.07	1.02	0.25	0.48	0.6369294605809128	0.2116182572614107	0.0518672199170124	0.0995850622406639	544128710	15440	90956	857272	2.15492	447587	26.44	3420	101	23219
Malmstrom et al. 2017	Carapus acus	Pearl_fish	Ophidiidae + Carapidae	Ophidiiformes	0	0.0	434623	16.56	12.65	6.84	4.41	0.16	1.24	0.5407114624505929	0.3486166007905138	0.0126482213438735	0.0980237154150197	387834307	9554	16922	270139	3.870190000000001	480431	31.72	2666	52	22717
Musilova et al. 2018	Cetomimus sp	Cetomimus_sp	Cetomimidae	Beryciformes	0	0.0	857766	41.57	23.07	6.87	11.86	1.15	3.19	0.2977893368010403	0.5140875596012137	0.0498482878196792	0.1382748157780667	404871927	2690	3573	45833	2.85383	230988	52.32	704	16	5567
Malmstrom et al. 2017	Chaenocephalus aceratus	Blackfin_icefish	Channichthyidae	Perciformes	0	0.0	1008477	31.35	16.25	10.22	3.74	0.24	2.05	0.6289230769230769	0.2301538461538461	0.0147692307692307	0.1261538461538461	623452208	5460	7329	225941	1.61415	224160	47.18	1918	63	28660
Malmstrom et al. 2017	Chatrabus melanurus	Pony_toadfish	Batrachoididae	Batrachoidiformes	0	0.0	2901742	54.99	27.34	14.35	8.67	2.18	2.14	0.5248719824433065	0.317117776152158	0.0797366495976591	0.0782735918068763	1128442880	4581	5920	54536	1.17941	530398	25.6	1142	36	9536
Malmstrom et al. 2017	Chromis chromis	Damselfish	Pomacentridae	Perciformes	1	0.0	1383223	31.66	16.07	11.02	2.98	1.32	0.75	0.685749844430616	0.1854387056627255	0.0821406347230865	0.0466708151835718	834429411	8509	14223	176588	1.34793	313423	36.86	2451	75	31550
SRX203077, GenBank, see Musilova et al. 2018	Clupea harengus	Atlantic_herring	Clupeidae	Clupeiformes	0	0.0	453419	13.64	7.6	4.75	1.39	0.1	1.36	0.625	0.1828947368421052	0.0131578947368421	0.1789473684210526	444960203	5515	9828	148895	5.21726	562152	42.4	2033	81	26523
ftp://ftp.ncbi.nlm.nih.gov/genomes/all/GCF_000523025.1_Cse_v1.0/GCF_000523025.1_Cse_v1.0_genomic.fna.gz	Cynoglossus semilaevis	Tongue_sole	Cynoglossidae	Pleuronectiformes	0		338803	10.14	5.72	3.55	1.33	0.26	0.58	0.6206293706293706	0.2325174825174825	0.0454545454545454	0.1013986013986013	470199494	27008	20010643	34528841	2.23907	360555	29.84	3475	85	19158
ftp://ftp.ncbi.nlm.nih.gov/genomes/all/GCA_000776015.1_ASM77601v1/GCA_000776015.1_ASM77601v1_genomic.fna.gz	Cyprinodon nevadensis	Amargosa_pupfish	Cyprinodontidae	Cyprinodontiformes	0	1.0	1503848	26.27	12.68	7.49	3.71	0.65	0.83	0.5906940063091483	0.2925867507886435	0.0512618296529968	0.0654574132492113	1011849000	1186	83166	750149	0.393573	150758	26.68	2582	35	22677
ftp://ftp.ncbi.nlm.nih.gov/genomes/all/GCA_000776015.1_ASM77601v1/GCA_000776015.1_ASM77601v1_genomic.fna.gz	Cyprinodon variegatus	Sheepshead_minnow	Cyprinodontidae	Cyprinodontiformes	0		1296260	28.75	15.18	8.53	4.73	0.72	1.2	0.5619235836627141	0.3115942028985508	0.0474308300395256	0.0790513833992094	1035167975	18329	835301	4516015	0.763266	295742	27.01	3499	90	23365
SRX317090, GenBank, see Musilova et al. 2018	Cyprinus carpio	Common_carp	Cyprinidae	Cypriniformes	0	1.0	1919442	31.39	20.27	15.04	2.33	0.47	2.43	0.7419832264430194	0.1149481993093241	0.0231869758263443	0.1198815984213123	1042981762	4432	7840	75511	1.80556	674338	28.42	1997	300	20804	yes
Malmstrom et al. 2017	Cyttopsis rosea	Red_dory	Parazenidae	Zeiformes	0	0.0	998984	32.55	16.05	8.93	3.78	0.78	2.56	0.5563862928348909	0.2355140186915887	0.0485981308411214	0.1595015576323987	546506150	4843	7082	95321	3.60669	499000	40.79	1969	62	25618
ftp://ftp.ensembl.org/pub//release-78/fasta/danio_rerio/dna/Danio_rerio.Zv9.dna.toplevel.fa.gz	Danio rerio	Zebrafish	Cyprinidae	Cypriniformes	0	1.0	2519522	52.18	47.96	37.05	3.53	1.92	5.46	0.7725187656380316	0.073603002502085	0.0400333611342785	0.1138448707256046	1412464843	1073451	54093808	77276063	3.16541	1064242	43.02	3558	81	28163
ftp://ftp.ncbi.nlm.nih.gov/genomes/all/GCA_000689215.1_seabass_V1.0/GCA_000689215.1_seabass_V1.0_genomic.fna.gz	Dicentrarchus labrax	European_seabass	Moronidae	Uncertain	0		725307	19.39	7.720000000000001	4.09	2.64	0.28	0.71	0.5297927461139895	0.3419689119170984	0.0362694300518134	0.0919689119170984	675917103	53279	26439989	96939502	1.9635700000000005	362075	37.5	3558	113	24637
Musilova et al. 2018	Diretmoides pauciradiatus	Longwing_spinyfin	Diretmidae	Beryciformes	0	0.0	1325934	32.74	16.32	8.15	5.9	0.74	1.53	0.4993872549019608	0.3615196078431372	0.0453431372549019	0.09375	672603014	4028	6032	72543	3.95047	521867	52.67	1699	55	28976
Musilova et al. 2018	Diretmus argenteus	Silver_spinyfin	Diretmidae	Beryciformes	0	0.0	534382	30.39	15.010000000000002	7.95	5.19	0.46	1.41	0.5296469020652897	0.3457694870086609	0.0306462358427714	0.0939373750832778	302363458	2172	3367	42546	3.75281	159933	74.58	583	14	4669
SRX554947, GenBank, see Musilova et al. 2018	Electrophorus electricus	Electric_eel	Gymnotidae	Gymnotiformes	1	1.0	404727	14.65	10.349999999999998	5.22	3.34	0.02	1.77	0.5043478260869566	0.3227053140096619	0.0019323671497584	0.1710144927536232	495084851	7576	12779	113005	3.35747	411783	41.48	2503	86	26915
ERX432347, GenBank, see Musilova et al. 2018	Epinephelus aeneus	White_grouper	Serranidae	Perciformes	0	0.0	1587300	35.71	15.26	10.74	3.17	0.65	0.7	0.7038007863695938	0.2077326343381389	0.0425950196592398	0.0458715596330275	887764969	16683	49496	946170	1.4413	362905	35.94	3220	104	26897
ftp://ftp.ncbi.nlm.nih.gov/genomes/all/GCF_000721915.2_ASM72191v2/GCF_000721915.2_ASM72191v2_genomic.fna.gz	Esox lucius	Northern_pike	Esocidae	Esociformes	0	1.0	1106644	35.33	26.28	18.18	5.54	0.24	2.32	0.6917808219178083	0.210806697108067	0.0091324200913242	0.0882800608828006	904452945	68259	27195745	39971444	1.00256	290651	31.98	3412	131	25388
ftp://ftp.ncbi.nlm.nih.gov/genomes/all/GCF_000826765.1_Fundulus_heteroclitus-3.0.2/GCF_000826765.1_Fundulus_heteroclitus-3.0.2_genomic.fna.gz	Fundulus heteroclitus	Mummichog	Fundulidae	Cyprinodontiformes	0		1429952	32.66	19.81	12.37	5.79	0.56	1.09	0.624432104997476	0.2922766279656739	0.0282685512367491	0.0550227158001009	1021898560	15271	1252252	6356336	1.10219	396983	28.68	3478	73	23069
Malmstrom et al. 2017	Gadus morhua	Atlantic_cod	Gadidae	Gadiformes	0	0.0	551945	18.15	9.87	5.71	1.66	0.13	2.37	0.5785207700101317	0.1681864235055724	0.0131712259371833	0.2401215805471124	495065230	5765	16818	232564	6.5671800000000005	612963	55.52	2455	43	31443
ftp://ftp.ensembl.org/pub//release-78/fasta/gasterosteus_aculeatus/dna/Gasterosteus_aculeatus.BROADS1.dna.toplevel.fa.gz	Gasterosteus aculeatus	Three-spined_stickleback	Gasterosteidae	Gasterosteiformes	1		262143	12.74	8.149999999999999	3.2	2.65	0.25	2.05	0.392638036809816	0.3251533742331289	0.0306748466257668	0.2515337423312884	461533448	83204	18115788	32632948	1.46915	236110	29.08	3576	70	20879
Musilova et al. 2018	Gephyroberyx darwinii	Darwins_slimehead	Trachichthyidae	Beryciformes	0	0.0	797724	22.32	10.26	5.9	2.68	0.61	1.07	0.5750487329434698	0.2612085769980507	0.0594541910331384	0.1042884990253411	535045983	8514	18145	252974	2.75673	408246	36.86	2557	80	24736
Malmstrom et al. 2017	Guentherus altivela	Jellynose	Ateleopodidae	Ateleopodiformes	0	0.0	1292270	49.17	31.390000000000004	12.99	9.39	2.66	6.35	0.4138260592545396	0.2991398534565148	0.084740363172985	0.2022937241159604	539598795	2928	3201	23343	1.75235	251228	38.4	402	11	4235
Malmstrom et al. 2017	Helostoma temminkii	Kissing_gouramis	Helostomatidae	Anabantiformes	0	1.0	576849	16.51	9.64	5.75	2.7	0.59	0.6	0.5964730290456433	0.2800829875518673	0.0612033195020746	0.0622406639004149	599808025	17055	71786	575477	0.974993	206408	28.63	3387	100	24981
Malmstrom et al. 2017	Holocentrus rufus	Longspine_squirrelfish	Holocentridae	Holocentriformes	0	0.0	817066	19.78	7.16	4.41	1.57	0.31	0.87	0.6159217877094972	0.2192737430167597	0.0432960893854748	0.1215083798882681	649757301	9243	21389	261422	2.38473	541120	28.91	2944	97	16808
Musilova et al. 2018	Hoplostethus atlanticus	Orange_roughy	Trachichthyidae	Beryciformes	0	0.0	772334	21.24	9.07	5.41	2.12	0.48	1.06	0.5964718853362734	0.2337375964718853	0.0529217199558985	0.1168687982359426	520173038	7812	15562	168531	2.88242	437954	34.96	2497	73	24968
Malmstrom et al. 2017	Lampris guttatus	Opah	Lampridae	Lampridiformes	0	0.0	1595838	43.08	30.79	10.04	12.58	0.73	7.44	0.3260798960701526	0.4085742124066255	0.0237089964274114	0.2416368950958103	849277706	4051	5222	58422	2.60836	623275	36.5	1467	47	10225
Malmstrom et al. 2017	Lamprogrammus exutus	Legless_cusk_eel	Ophidiidae + Carapidae	Ophidiiformes	0	0.0	692996	20.8	8.73	4.99	2.11	0.23	1.4	0.5715922107674685	0.2416953035509736	0.0263459335624284	0.1603665521191294	492850272	4213	5470	64611	1.98438	316745	31.42	1692	77	26275
ftp://ftp.ncbi.nlm.nih.gov/genomes/all/GCF_000742935.1_ASM74293v1/GCF_000742935.1_ASM74293v1_genomic.fna.gz	Larimichthys crocea	Croceine_croaker	Sciaenidae	Uncertain	0	0.0	613312	14.35	6.5600000000000005	3.52	1.78	0.44	0.82	0.5365853658536585	0.2713414634146341	0.0670731707317073	0.1249999999999999	648407083	25711	495736	3825275	1.98799	361215	36.68	3567	129	23145
ftp://ftp.ncbi.nlm.nih.gov/genomes/all/GCF_000242695.1_LepOcu1/GCF_000242695.1_LepOcu1_genomic.fna.gz	Lepisosteus oculatus	Spotted_gar	Lepisosteidae	Lepisosteiformes	0	1.0	849975	19.84	13.1	4.68	4.78	2.16	1.48	0.3572519083969465	0.3648854961832061	0.1648854961832061	0.1129770992366412	945878036	68337	50348508	73198282	0.299401	114926	24.89	3458	86	18413
Malmstrom et al. 2017	Lesueurigobius cf. sanzoi	Sanzos_goby	Gobiidae	Gobiiformes	0	0.0	2358252	50.51	16.86	10.74	5.17	0.32	0.63	0.6370106761565837	0.3066429418742586	0.0189798339264531	0.0373665480427046	810626388	6729	11480	223514	2.20331	358713	53.86	2130	58	25469
Musilova et al. 2018 (unpublished)	Lophius vaillanti	Shortspine_African_angler	Lophiidae	Lophiiformes	0	0.0	1086595	29.68	16.48	8.74	5.94	0.63	1.17	0.5303398058252428	0.3604368932038835	0.0382281553398058	0.0709951456310679	697366216	15661	32625	400954	1.9865900000000003	329108	43.73	2944	49	25596
Malmstrom et al. 2017	Macrourus berglax	Roughhead_grenadier	Macrouridae	Gadiformes	0	0.0	699595	24.98	15.08	6.54	5.9	0.1	2.54	0.4336870026525199	0.3912466843501326	0.006631299734748	0.1684350132625994	399875629	3353	4291	541549	5.76568	604512	39.3	1172	61	24462
Malmstrom et al. 2017	Merluccius polli	Black_hake	Merlucciidae	Gadiformes	0	0.0	637834	25.93	13.05	7.68	2.84	0.3	2.23	0.5885057471264368	0.2176245210727969	0.0229885057471264	0.1708812260536398	401149128	3471	4482	48230	4.45638	460919	39.86	1188	44	21553
ftp://ftp.ncbi.nlm.nih.gov/genomes/all/GCF_000238955.2_M_zebra_UMD1/GCF_000238955.2_M_zebra_UMD1_genomic.fna.gz	Metriaclima zebra	Zebra_mbuna	Cichlidae	Perciformes	1	1.0	846631	26.49	20.61	10.58	6.89	0.46	2.68	0.5133430373605046	0.3343037360504609	0.0223192624939349	0.1300339640950994	859842111	73403	3158421	14997410	0.96301	294161	28.47	3622	98	23740
Malmstrom et al. 2017	Monocentris japonica	Pinecone_fish	Monocentridae	Beryciformes	0	0.0	879612	24.42	12.419999999999998	7.47	2.84	0.83	1.28	0.601449275362319	0.2286634460547504	0.0668276972624798	0.1030595813204509	556023515	8046	18672	227512	2.54607	406594	35.76	2709	74	25340
SRX218060, GenBank, see Musilova et al. 2018	Monopterus albus	Swamp_eel	Synbranchidae	Synbranchiformes	1	1.0	676940	20.98	10.11	5.86	3.07	0.42	0.76	0.5796241345202771	0.3036597428288823	0.0415430267062314	0.0751730959446093	539967817	7071	7304	86382	0.745839	167884	24.12	1998	58	26380
Malmstrom et al. 2017	Mora moro	Common_mora	Moridae	Gadiformes	0	0.0	433180	16.32	8.66	5.24	1.73	0.2	1.49	0.605080831408776	0.1997690531177829	0.023094688221709	0.1720554272517321	344961111	3267	4433	59495	6.46723	465810	49.91	1582	40	22790
Malmstrom et al. 2017	Myoxocephalus scorpius	Shorthorn_sculpin	Cottidae	Perciformes	1	0.0	628959	18.61	8.5	5.23	2.05	0.27	0.95	0.6152941176470589	0.2411764705882352	0.0317647058823529	0.1117647058823529	520316443	5716	9473	108436	2.36398	289004	44.05	2016	69	24941
Malmstrom et al. 2017	Myripristis jacobus	Blackbar_soldierfish	Holocentridae	Holocentriformes	0	0.0	975514	22.22	9.760000000000002	6.63	2.08	0.32	0.73	0.6793032786885245	0.2131147540983606	0.0327868852459016	0.0747950819672131	720396841	9816	21306	250616	2.54069	625466	29.65	2844	102	27215
ftp://ftp.ncbi.nlm.nih.gov/genomes/all/GCF_000239395.1_NeoBri1.0/GCF_000239395.1_NeoBri1.0_genomic.fna.gz	Neolamprologus brichardi	Princess_cichlid	Cichlidae	Perciformes	1	1.0	739864	17.27	12.13	7.19	3.62	0.53	0.79	0.5927452596867271	0.2984336356141797	0.0436933223413025	0.0651277823577906	847910432	13047	4430025	23840500	0.675479	234064	24.72	3488	103	23670
Malmstrom et al. 2017	Neoniphon sammara	Sammara_squirrelfish	Holocentridae	Holocentriformes	0	0.0	877726	21.83	7.32	4.48	1.57	0.35	0.92	0.6120218579234973	0.2144808743169398	0.0478142076502732	0.1256830601092896	659225728	8761	21768	231705	2.4013400000000003	533711	29.99	2742	81	26692
ftp://ftp.ncbi.nlm.nih.gov/genomes/all/GCF_000735185.1_NC01/GCF_000735185.1_NC01_genomic.fna.gz	Notothenia coriiceps	Black_rockcod	Nototheniidae	Perciformes	0	0.0	776199	25.38	12.24	8.33	2.56	0.16	1.19	0.6805555555555556	0.2091503267973856	0.0130718954248366	0.0972222222222222	636613682	11483	217655	28796675	1.88752	243403	50.72	2669	57	25639
Musilova et al. 2018	Opsanus beta	Gulf_toadfish	Batrachoididae	Batrachoidiformes	1	0.0	2629386	51.8	27.18	12.85	9.78	1.58	2.97	0.4727740986019131	0.3598233995584989	0.0581309786607799	0.1092715231788079	1028783780	3062	3335	36221	2.00647	668009	31.95	777	33	21701
ftp://ftp.ensembl.org/pub//release-78/fasta/oreochromis_niloticus/dna/Oreochromis_niloticus.Orenil1.0.dna.toplevel.fa.gz	Oreochromis niloticus	Nile_tilapia	Cichlidae	Perciformes	1	1.0	914059	22.64	15.74	8.51	5.1	0.57	1.56	0.5406607369758577	0.3240152477763659	0.0362134688691232	0.0991105463786531	927383394	29509	2802423	13623339	0.8392240000000001	300727	26.11	3668	79	25270
ftp://ftp.ensembl.org/pub//release-78/fasta/oryzias_latipes/dna/Oryzias_latipes.MEDAKA1.dna.toplevel.fa.gz	Oryzias latipes	Medaka	Adrianichthyidae	Beloniformes	1	1.0	948183	28.0	14.11	7.45	4.43	0.36	1.87	0.5279943302622254	0.3139617292700212	0.0255138199858256	0.1325301204819277	869000216	9628	29908082	39973033	0.583719	190422	26.96	3584	49	24286
Malmstrom et al. 2017	Osmerus eperlanus	European_smelt	Osmeridae	Osmeriformes	0		363143	13.66	9.04	5.93	1.23	0.09	1.79	0.6559734513274337	0.1360619469026548	0.0099557522123893	0.1980088495575221	342758722	4524	6820	101519	2.62213	266596	34.87	2071	71	24497
Malmstrom et al. 2017	Parablennius parvicornis	Rock-pool_blenny	Blenniidae	Blenniiformes	1	0.0	672352	18.15	9.659999999999998	6.17	2.37	0.17	0.95	0.6387163561076605	0.2453416149068323	0.0175983436853002	0.098343685300207	599249148	7343	16796	212603	2.68644	448693	36.83	2336	63	24531
Malmstrom et al. 2017	Parasudis fraserbrunneri	Tripodfish	Chlorophthalmidae	Aulopiformes	0	0.0	1592779	37.86	12.15	6.91	3.24	0.9	1.1	0.568724279835391	0.2666666666666666	0.074074074074074	0.0905349794238683	707987062	4177	6391	90451	4.24938	779456	39.54	1625	63	26713
Malmstrom et al. 2017	Perca fluviatilis	European_perch	Percidae	Perciformes	0	1.0	1154023	32.23	13.6	9.17	2.97	0.67	0.79	0.674264705882353	0.2183823529411765	0.0492647058823529	0.0580882352941176	630662671	4140	5972	73288	1.64133	291196	36.61	1673	55	28536
Malmstrom et al. 2017	Percopsis transmontana	Sandroller	Percopsidae	Percopsiformes	0	1.0	633366	21.47	11.27	6.54	2.51	0.06	2.16	0.5803016858917479	0.222715173025732	0.0053238686779059	0.191659272404614	458089168	8161	15180	149283	2.43644	319117	36.01	2411	71	24773
ftp://ftp.ncbi.nlm.nih.gov/genomes/all/GCA_000787095.1_PS.fa/GCA_000787095.1_PS.fa_genomic.fna.gz	Periophthalmodon schlosseri	Giant_mudskipper	Gobiidae	Gobiiformes	0		1447896	37.77	12.77	6.83	3.91	0.39	1.64	0.5348472983555207	0.3061863743148003	0.0305403288958496	0.1284259984338292	679761122	16946	39308	429644	1.7611599999999998	308480	40.31	2909	68	25114
ftp://ftp.ncbi.nlm.nih.gov/genomes/all/GCA_000787105.1_PM.fa/GCA_000787105.1_PM.fa_genomic.fna.gz	Periophthalmus magnuspinnatus	Periophthalmus_magnuspinnatus	Gobiidae	Gobiiformes	0	1.0	1361133	36.2	13.65	7.58	5.24	0.13	0.7	0.5553113553113553	0.3838827838827839	0.0095238095238095	0.0512820512820512	701696780	28254	296161	3397572	1.96504	323519	44.53	3308	67	23224
SRX423854, GenBank, see Musilova et al. 2018	Pimephales promelas	Fathead_minnow	Cyprinidae	Cypriniformes	1	1.0	1429703	39.31	23.950000000000003	19.41	1.69	0.16	2.69	0.8104384133611691	0.0705636743215031	0.0066805845511482	0.1123173277661795	607319092	3778	4291	47644	1.1485	267477	26.42	1392	65	29097
ftp://ftp.ensembl.org/pub//release-78/fasta/poecilia_formosa/dna/Poecilia_formosa.PoeFor_5.1.2.dna.toplevel.fa.gz	Poecilia formosa	Amazon_molly	Poeciliidae	Cyprinodontiformes	1	1.0	849603	21.11	12.55	9.16	2.03	0.37	0.99	0.7298804780876494	0.1617529880478087	0.0294820717131474	0.0788844621513944	748923461	43394	1574226	7371162	1.1411	333865	25.87	3586	98	24297
ftp://ftp.ncbi.nlm.nih.gov/genomes/all/GCF_000633615.1_Guppy_female_1.0_MT/GCF_000633615.1_Guppy_female_1.0_MT_genomic.fna.gz	Poecilia reticulata	Guppy	Poeciliidae	Cyprinodontiformes	1	1.0	797502	22.2	12.68	9.36	2.08	0.68	0.56	0.7381703470031545	0.1640378548895899	0.0536277602523659	0.0441640378548895	731622281	35511	31413364	46286544	1.04807	271605	28.57	3536	66	22021
Malmstrom et al. 2017	Polymixia japonica	Silver_eye_beardfish	Polymixiidae	Polymixiiformes	0	0.0	791081	21.33	10.02	5.59	2.53	0.43	1.47	0.5578842315369261	0.2524950099800399	0.0429141716566866	0.1467065868263473	554895936	5803	9571	139271	5.08216	595285	49.2	2474	80	27947
Malmstrom et al. 2017	Pseudochromis fuscus	Brown_dottyback	Pseudochromidae	Uncertain	0	0.0	814474	22.12	11.009999999999998	8.02	1.94	0.36	0.69	0.7284287011807449	0.1762034514078111	0.0326975476839237	0.0626702997275204	657041210	12029	24689	270026	2.4049	380971	43.39	2837	90	26901
ftp://ftp.ncbi.nlm.nih.gov/genomes/all/GCA_000787555.1_Pyoko_1.0/GCA_000787555.1_Pyoko_1.0_genomic.fna.gz	Pseudopleuronectes yokohamae	Marbled_flounder	Pleuronectidae	Pleuronectiformes	0	0.0	559820	12.07	5.13	3.29	1.0	0.25	0.59	0.6413255360623782	0.1949317738791423	0.0487329434697855	0.1150097465886939	547831023	1994	1994	68839	1.0253100000000002	229480	24.66	1273	58	20895
ftp://ftp.ncbi.nlm.nih.gov/genomes/all/GCF_000239375.1_PunNye1.0/GCF_000239375.1_PunNye1.0_genomic.fna.gz	Pundamilia nyererei	Pundamilia_nyererei	Cichlidae	Perciformes	1	1.0	755193	18.79	13.340000000000002	8.05	3.89	0.59	0.81	0.603448275862069	0.2916041979010494	0.0442278860569715	0.06071964017991	830133247	22622	2525540	12616905	0.74943	234133	26.76	3579	87	23090
Malmstrom et al. 2017	Regalecus glesne	King_of_herring	Regalecidae	Lampridiformes	0	0.0	1369012	32.82	24.76	5.21	12.62	3.6	3.33	0.2104200323101777	0.5096930533117933	0.1453957996768982	0.1344911147011308	656003707	6781	9773	128795	3.05533	386770	53.79	2228	70	26720
Malmstrom et al. 2017	Rondeletia loricata	Redmouth_whalefish	Rondeletiidae	Beryciformes	0	0.0	1117619	31.11	12.0	7.17	3.07	0.64	1.12	0.5975	0.2558333333333333	0.0533333333333333	0.0933333333333333	568597941	5112	7469	110294	2.95112	424430	40.36	1828	62	26030
ftp://ftp.ncbi.nlm.nih.gov/genomes/all/GCF_000233375.1_ICSASG_v2/GCF_000233375.1_ICSASG_v2_genomic.fna.gz	Salmo salar	Atlantic_salmon	Salmonidae	Salmoniformes	0		3237076	43.47	30.64	14.62	11.45	0.32	4.25	0.477154046997389	0.3736945169712793	0.010443864229765	0.1387075718015665	2966890203	57280	80503876	159038749	2.23878	1263422	55.16	3314	969	56614	yes
ftp://ftp.ncbi.nlm.nih.gov/genomes/all/GCA_000787155.1_SH.fa/GCA_000787155.1_SH.fa_genomic.fna.gz	Scartelaos histophorus	Walking_goby	Gobiidae	Gobiiformes	0	0.0	1557694	34.67	8.25	4.95	2.36	0.31	0.63	0.6	0.286060606060606	0.0375757575757575	0.0763636363636363	695008792	8806	15105	222328	2.02516	339096	43.17	2565	49	25072
ftp://ftp.ncbi.nlm.nih.gov/genomes/all/GCA_001005745.2_aro_v2/GCA_001005745.2_aro_v2_genomic.fna.gz	Scleropages formosus	Asian_arowana	Osteoglossidae	Osteoglossiformes	1	1.0	1002917	19.44	13.95	8.5	3.29	0.44	1.72	0.6093189964157706	0.23584229390681	0.0315412186379928	0.1232974910394265	708403365	3704	58849	616488	1.1152700000000002	337838	23.47	3103	226	26100
ftp://ftp.ncbi.nlm.nih.gov/genomes/all/GCA_000475235.1_Snig1.0/GCA_000475235.1_Snig1.0_genomic.fna.gz	Sebastes nigrocinctus	Tiger_rockfish	Sebastidae	Perciformes	1	0.0	1344910	35.17	11.499999999999998	8.75	1.88	0.19	0.68	0.7608695652173915	0.1634782608695652	0.0165217391304347	0.0591304347826087	687549873	8171	12083	186098	2.09184	396001	37.22	1900	62	26117
Malmstrom et al. 2017	Sebastes norvegicus	Golden_redfish	Sebastidae	Perciformes	1	0.0	1297480	34.88	12.76	9.92	1.82	0.35	0.67	0.7774294670846396	0.1426332288401254	0.0274294670846394	0.0525078369905956	717740616	9467	16564	236072	1.60595	350510	33.84	2458	69	28098
Malmstrom et al. 2017	Selene dorsalis	African_moonfish	Carangidae	Carangiformes	0	0.0	435280	11.47	5.700000000000001	3.64	1.22	0.27	0.57	0.63859649122807	0.2140350877192982	0.0473684210526315	0.0999999999999999	528779420	11209	32464	316312	1.99735	358959	30.01	2968	80	23472
Malmstrom et al. 2017	Spondyliosoma cantharus	Black_seabream	Sparidae	Spariformes	0	0.0	898491	22.55	9.16	6.0	1.96	0.25	0.95	0.6550218340611353	0.2139737991266375	0.0272925764192139	0.103711790393013	680472139	11633	28198	280365	1.71557	368663	32.34	3001	78	26633
ftp://ftp.ncbi.nlm.nih.gov/genomes/all/GCF_000690725.1_Stegastes_partitus-1.0.2/GCF_000690725.1_Stegastes_partitus-1.0.2_genomic.fna.gz	Stegastes partitus	Bicolor_damselfish	Pomacentridae	Perciformes	1	0.0	870480	22.02	11.89	7.41	2.13	1.26	1.09	0.6232127838519765	0.1791421362489487	0.1059714045416316	0.0916736753574432	800491834	39030	411659	3345205	1.13984	367501	25.05	3586	115	23504
Malmstrom et al. 2017	Stylephorus chordatus	Tube-eye_or_thread-tail	Stylephoridae	Stylephoriformes	0	0.0	930208	33.78	17.49	8.02	6.1	0.45	2.92	0.4585477415666095	0.3487707261292167	0.0257289879931389	0.1669525443110349	488488587	3373	4684	52951	3.84851	461599	42.17	1189	39	23721
Malmstrom et al. 2017	Symphodus melops	Corkwing_wrasse	Labridae	Labriformes	1	0.0	515082	14.84	8.0	4.68	1.74	0.94	0.64	0.585	0.2175	0.1175	0.08	533823763	9362	21275	206531	2.37476	325378	39.88	2755	76	25314
Musilova et al. 2018 (unpublished)	Syngnathus typhle	Broadnosed_pipefish	Syngnathidae	Syngnathiformes	1	0.0	252595	14.36	8.450000000000001	4.3	2.58	0.39	1.18	0.5088757396449703	0.3053254437869822	0.0461538461538461	0.1396449704142011	314580961	25809	3046963	9665359	1.30731	156019	26.7	3308	60	18933
Musilova et al. 2018 (unpublished)	Synodus synodus	Diamond_lizardfish	Synodontidae	Aulopiformes	0	0.0	1202372	27.5	18.77	10.49	3.74	3.15	1.39	0.5588705380927012	0.1992541289291422	0.1678209909429941	0.0740543420351625	771263137	4050	5527	96125	3.49182	564736	49.35	1520	34	28728
ftp://ftp.ncbi.nlm.nih.gov/genomes/all/GCA_000400755.1_version_1_of_Takifugu_flavidus_genome/GCA_000400755.1_version_1_of_Takifugu_flavidus_genome_genomic.fna.gz	Takifugu flavidus	Yellowbelly_pufferfish	Tetraodontidae	Tetraodontiformes	0	0.0	136179	7.7	6.5	2.04	3.0	0.23	1.23	0.3138461538461538	0.4615384615384615	0.0353846153846153	0.1892307692307692	378032400	1119	315240	2804903	1.66087	162174	39.75	2804	54	19941
ftp://ftp.ensembl.org/pub//release-78/fasta/takifugu_rubripes/dna/Takifugu_rubripes.FUGU4.dna.toplevel.fa.gz	Takifugu rubripes	Japanese_puffer	Tetraodontidae	Tetraodontiformes	0		146241	8.56	7.35	2.3	3.26	0.22	1.57	0.3129251700680272	0.4435374149659863	0.0299319727891156	0.2136054421768707	393312790	49263	858115	7245445	1.80109	181766	40.06	3629	76	22963
ftp://ftp.ensembl.org/pub//release-78/fasta/tetraodon_nigroviridis/dna/Tetraodon_nigroviridis.TETRAODON8.dna.toplevel.fa.gz	Tetraodon nigroviridis	Green_spotted_puffer	Tetraodontidae	Tetraodontiformes	1	1.0	113983	6.73	4.220000000000001	1.6	1.87	0.12	0.63	0.3791469194312796	0.443127962085308	0.0284360189573459	0.1492890995260663	358618246	30260	13390619	107808587	2.23999	227056	36.14	3456	44	21907
Malmstrom et al. 2017	Thunnus albacares	Yellowfin_tuna	Scombridae	Scombriformes	0	0.0	915945	24.82	10.82	6.63	3.16	0.21	0.82	0.6127541589648798	0.2920517560073937	0.0194085027726432	0.0757855822550831	728212003	16808	46920	474468	1.60759	384897	31.01	3147	99	25953
ftp://ftp.ncbi.nlm.nih.gov/genomes/all/GCA_000418415.1_Thunnus_orientalis_ver_Ba_1.0/GCA_000418415.1_Thunnus_orientalis_ver_Ba_1.0_genomic.fna.gz	Thunnus orientalis	Pacific_bluefin_tuna	Scombridae	Scombriformes	0	0.0	950252	25.03	10.45	6.13	3.05	0.2	1.07	0.5866028708133971	0.291866028708134	0.0191387559808612	0.1023923444976076	684497465	8173	8235	79059	1.37566	345568	27.46	1970	77	29187
Malmstrom et al. 2017	Trisopterus minutus	Poor_cod	Gadidae	Gadiformes	0	0.0	385062	18.63	10.04	5.59	2.01	0.17	2.27	0.5567729083665339	0.2001992031872509	0.0169322709163346	0.2260956175298805	334717091	3248	3976	110268	3.81003	291236	45.34	1199	39	19452
Malmstrom et al. 2017	Typhlichthys subterraneus	Southern_cavefish	Amblyopsidae	Percopsiformes	1	1.0	977184	34.01	16.919999999999998	9.86	5.12	0.04	1.9	0.58274231678487	0.3026004728132388	0.0023640661938534	0.1122931442080378	555559596	7314	9654	103791	2.44628	414599	33.77	2024	55	26499
ftp://ftp.ensembl.org/pub//release-78/fasta/xiphophorus_maculatus/dna/Xiphophorus_maculatus.Xipmac4.4.2.dna.toplevel.fa.gz	Xiphophorus maculatus	Southern_platyfish	Poeciliidae	Cyprinodontiformes	1	1.0	818644	20.5	12.54	9.48	2.07	0.51	0.48	0.7559808612440191	0.1650717703349282	0.0406698564593301	0.0382775119617224	729664433	22264	1303070	7907290	0.753324	185784	29.94	3590	78	22855
Malmstrom et al. 2017	Zeus faber	John_dory	Zeidae	Zeiformes	0	0.0	1074474	35.15	18.75	8.18	6.3	0.18	4.09	0.4362666666666666	0.3359999999999999	0.0096	0.2181333333333333	610433400	4642	6332	77119	4.277069999999999	640281	42.11	1758	48	27317

## Sheet: Supplementary Table 3
species	family	strs bp per mbp	source
Arctogadus glacialis	Gadidae	41967.9	Malmstrom et al. 2017
Molva molva	Lotidae	47459.6	Malmstrom et al. 2017
Lota lota	Lotidae	44760.9	Malmstrom et al. 2017
Brosme brosme	Lotidae	40650.1	Malmstrom et al. 2017
Merluccius merluccius	Merlucciidae	43875.5	Malmstrom et al. 2017
Merluccius polli	Merlucciidae	44563.8	Malmstrom et al. 2017
Melanonus zugmayeri	Melanonidae	42074.5	Malmstrom et al. 2017
Macrourus berglax	Macrouridae	57656.8	Malmstrom et al. 2017
Malacocephalus occidentalis	Macrouridae	54557.8	Malmstrom et al. 2017
Bathygadus melanobranchus	Bathygadidae	49778.8	Malmstrom et al. 2017
Boreogadus saida	Gadidae	41238.8	Malmstrom et al. 2017
Muraenolepis marmoratus	Muraenolepididae	69425.2	Malmstrom et al. 2017
Bregmaceros cantori	Bregmacerotidae	34203.6	Malmstrom et al. 2017
Mora moro	Moridae	64672.3	Malmstrom et al. 2017
Trisopterus minutus	Gadidae	38100.3	Malmstrom et al. 2017
Trachyrincus scabrus	Macrouridae	57655.6	Malmstrom et al. 2017
Pollachius virens	Gadidae	32527.0	Malmstrom et al. 2017
Melanogrammus aeglefinus	Gadidae	28342.3	Malmstrom et al. 2017
Merlangius merlangus	Gadidae	39904.5	Malmstrom et al. 2017
Theragra chalcogramma	Gadidae	44641.7	Malmstrom et al. 2017
Gadiculus argenteus	Gadidae	53053.6	Malmstrom et al. 2017
Phycis phycis	Phycidae	58416.8	Malmstrom et al. 2017
Phycis blennoides	Phycidae	95135.2	Malmstrom et al. 2017
Gadus morhua	Gadidae	65671.8	Malmstrom et al. 2017

## Sheet: Supplementary Table 4
family	net diversification rate (species/myr)	median genome assembly size (bp)	median TEs (%)	median STRs (%)
Adrianichthyidae	0.040963804	869000216.0	28.0	0.583719
Amblyopsidae	0.038781635	555559596.0	34.01	2.44628
Anabantidae	0.044150225	524844595.0	11.23	1.24031
Anguillidae	0.038323474	1084919661.5	15.66	1.386685
Anoplogastridae	0.012984077	404844788.0	25.68	3.0128
Antennariidae	0.071137474	441856641.0	17.04	1.7344
Ateleopodidae	0.010119137	539598795.0	49.17	1.75235
Batrachoididae	0.029570221	1078613330.0	53.395	1.59294
Berycidae	0.024140847	533267752.0	24.18	2.96277
Blenniidae	0.077830638	599249148.0	18.15	2.68644
Carangidae	0.075588812	537407121.0	9.56	2.05243
Cetomimidae	0.030490823	404871927.0	41.57	2.85383
Characidae	0.099629831	1191242572.0	31.31	1.58348
Cichlidae	0.07590537	846406498.5	20.715	0.8069885
Cynoglossidae	0.101190076	470199494.0	10.14	2.23907
Cyprinidae	0.073573614	1042981762.0	39.31	1.80556
Cyprinodontidae	0.104077441	1023508487.5	27.51	0.5784195
Diretmidae	0.016968064	487483236.0	31.565	3.85164
Esocidae	0.017459626	904452945.0	35.33	1.00256
Fundulidae	0.075227091	1021898560.0	32.66	1.10219
Gadidae	0.103817305	414891160.5	18.39	5.188605
Helostomatidae	0.0	599808025.0	16.51	0.974993
Holocentridae	0.025939311	659225728.0	21.83	2.40134
Lepisosteidae	0.04239432	945878036.0	19.84	0.299401
Lophiidae	0.041988972	697366216.0	29.68	1.98659
Merlucciidae	0.052521892	401149128.0	25.93	4.45638
Monocentridae	0.032736909	556023515.0	24.42	2.54607
Moridae	0.109303366	344961111.0	16.32	6.46723
Myctophidae	0.06571035	676314385.0	35.54	3.30801
Osmeridae	0.058636683	342758722.0	13.66	2.62213
Osteoglossidae	0.011947608	708403365.0	19.44	1.11527
Parazenidae	0.018623795	546506150.0	32.55	3.60669
Percopsidae	0.006415587	458089168.0	21.47	2.43644
Pleuronectidae	0.184816892	547831023.0	12.07	1.02531
Poeciliidae	0.116893196	731622281.0	21.11	1.04807
Polymixiidae	0.011012585	554895936.0	21.33	5.08216
Regalecidae	0.018392892	656003707.0	32.82	3.05533
Rondeletiidae	0.007334129	568597941.0	31.11	2.95112
Salmonidae	0.045076592	2966890203.0	43.47	2.23878
Sparidae	0.057410939	680472139.0	22.55	1.71557
Stomiidae	0.069037365	430362827.0	29.01	4.90296
Stylephoridae	0.0	488488587.0	33.78	3.84851
Synbranchidae	0.036524005	539967817.0	20.98	0.745839
Syngnathidae	0.078282947	314580961.0	14.36	1.30731
Tetraodontidae	0.081275399	378032400.0	7.7	1.80109
Zeidae	0.025462662	610433400.0	35.15	4.27707
